# Supplementary material for: A Systematic Review on the Application of Virtual Reality for Muscular Dystrophy Rehabilitation: Motor Learning Benefits
Source: Life (Basel). 2024 Jun 22;14(7):790. doi: 10.3390/life14070790 (PMC11278510; doi:10.3390/life14070790)
Supplement: Supplementary file 1 [file life-14-00790-s001.zip]

Archive with 1 entries (1 files):
- life-2984959-supplementary.pdf
